# Supplementary material for: Understanding Mental Health Needs and Gathering Feedback on Transcutaneous Auricular Vagus Nerve Stimulation as a Potential PTSD Treatment among 9/11 Responders Living with PTSD Symptoms 20 Years Later: A Qualitative Approach
Source: Int J Environ Res Public Health. 2022 Apr 16;19(8):4847. doi: 10.3390/ijerph19084847 (PMC9029393; doi:10.3390/ijerph19084847)
Supplement: Supplementary file 1 [file ijerph-19-04847-s001.zip]

Archive with 1 entries (1 files):
- ijerph-1594842-supplementary.pdf
